# Supplementary material for: Blood-Based Genomic Alteration Signature for Predicting Progression-Free Survival in De Novo Metastatic Hormone-Sensitive Prostate Cancer: A Real-World Study
Source: Cancer Res Commun. 2025 Dec 1;5(12):2092–101. doi: 10.1158/2767-9764.CRC-25-0384 (PMC12665648; doi:10.1158/2767-9764.CRC-25-0384)
Supplement: Supplementary Table S1 — Analysis for b.TRPC as an Independent Prognostic Factor [file crc-25-0384_supplementary_table_s1_suppst1.xlsx]

## Sheet: Supplementary Table 1
Supplementary Table 1: Analysis for b.TRPC as an Independent Prognostic Factor
Characteristics	Total(N)	Univariate analysis			Multivariate analysis
		HR(95% CI)	P value		HR(95% CI)	P value
InItial PSA	94	1.000 (1.000 - 1.001)	0.654
Gleason score, n (%)	94		0.794
≤8	36	Reference
>8	56	1.224 (0.549 - 2.733)	0.621
Unknow	2	0.000 (0.000 - Inf)	0.998
Disease volume	94		0.027			0.778
Low	57	Reference			-
High	37	2.390 (1.096 - 5.211)			-
Intial therapy	94		0.127
ADT alone	9	Reference
ADT + AR targeted therapy	40	0.804 (0.172 - 3.751)	0.782
ADT + Doc	29	0.889 (0.172 - 4.595)	0.888
ADT + Doc + AR targeted therapy	16	2.450 (0.529 - 11.351)	0.252
ctDNA%	94	1.024 (1.012 - 1.037)	< 0.001		-	0.482
t.TRPC	94		0.007			0.192
None	53	Reference			-
1 altered gene	29	3.051 (1.224 - 7.605)	0.017		-
≥2 altered genes	12	4.838 (1.655 - 14.145)	0.004		-
b.TRPC	94		< 0.001			< 0.001
None	69	Reference			Reference
1 altered gene	13	4.128 (1.595 - 10.685)	0.003		4.128 (1.595 - 10.685)	0.003
≥2 altered genes	10	10.262 (4.035 - 26.101)	< 0.001		10.262 (4.035 - 26.101)	< 0.001
Abbreviations: PSA: Prostate-Specific Antigen;ADT: Androgen Deprivation Therapy; AR: Androgen Receptor;Doc: Docetaxel; ctDNA: Circulating Tumor DNA; t.TRPC: Tissue-based TRPC Model; b.TRPC: Blood-based TRPC Model.
