# Supplementary material for: Blood-Based Genomic Alteration Signature for Predicting Progression-Free Survival in De Novo Metastatic Hormone-Sensitive Prostate Cancer: A Real-World Study
Source: Cancer Res Commun. 2025 Dec 1;5(12):2092–101. doi: 10.1158/2767-9764.CRC-25-0384 (PMC12665648; doi:10.1158/2767-9764.CRC-25-0384)
Supplement: Supplementary Table S2 — Genomic Alterations in Tumor Tissue and ctDNA [file crc-25-0384_supplementary_table_s2_suppst2.xlsx]

## Sheet: Supplementary Table 2
Supplementary Table 2: Genomic Alterations in Tumor Tissue and ctDNA
ID	Tissue panel	Blood panel	mutation.t	mutation.b	ctDNA	blood.SNP	blood.CNV	Tissue.SNP	Tissue.cnv
1	620geneV3	620geneV3	TP53(somatic:p.Y163C),FANCA(somatic:CNV)		0.0869378			TP53(somatic:p.Y163C)	FANCA(somatic:CNV)
2	620geneV1	620geneV3	FOXA1(somatic:p.F254_E255del),ESR1(germline:p.Q414X)	ESR1(germline:p.Q414*)	0.0173529	ESR1(germline:p.Q414*)		FOXA1(somatic:p.F254_E255del),ESR1(germline:p.Q414X)
3	620geneV1	620geneV3			0.0452573
4	620geneV1	620geneV3			0.0160234
5	620geneV1	620geneV3			0.0385769
6	620geneV1	620geneV3	TP53(somatic:p.V272M),PTEN(somatic:CNV)	CDK12(somatic:p.G1461fs*?)	0.0611732	CDK12(somatic:p.G1461fs*?)		TP53(somatic:p.V272M)	PTEN(somatic:CNV)
8	620geneV1	620geneV3	FOXA1(somatic:p.M253R)		0.0231502			FOXA1(somatic:p.M253R)
9	620geneV1	620geneV1	CDK12(somatic:p.G678X),CDK12(somatic:p.P903R),PTEN(somatic:p.R55S)		0.0196098			CDK12(somatic:p.G678X),CDK12(somatic:p.P903R),PTEN(somatic:p.R55S)
10	66gene	50gene			0.0289643
11	66gene	66gene	PTEN(somatic:p.S10N),ATM(somatic:p.E1622fs),NCOR2(somatic:p.E171X),FOXA1(somatic:p.G251_E255delinsA),SPOP(somatic:p.F133V),AURKA(somatic:CNV)	BRCA1(somatic:p.Q1467H)	0.0140884	BRCA1(somatic:p.Q1467H)		PTEN(somatic:p.S10N),ATM(somatic:p.E1622fs),NCOR2(somatic:p.E171X),FOXA1(somatic:p.G251_E255delinsA),SPOP(somatic:p.F133V)	AURKA(somatic:CNV)
12	620geneV3	620geneV3			0
13	66gene	66gene			0
15	66gene	620geneV3	ATR(somatic:.)		0.0217998			ATR(somatic:NA)
16	620geneV3	620geneV3	TP53(somatic:p.G266V),TP53(somatic:CNV)	NCOR2(somatic:p.S2178R),ERCC2(somatic:p.K29Q)	0.100585	NCOR2(somatic:p.S2178R),ERCC2(somatic:p.K29Q)		TP53(somatic:p.G266V)	TP53(somatic:CNV)
17	620geneV3	620geneV3	ATM(somatic:p.E2444V),SPOP(somatic:p.F133L)		0			ATM(somatic:p.E2444V),SPOP(somatic:p.F133L)
18	66gene	66gene			0.0138435
20	620geneV3	620geneV3	FOXA1(somatic:p.F254_L260del),BRCA2(somatic:p.C1200fs),CDK12(somatic:p.S343fs),CDK12(somatic:p.G879R),EPCAM(germline:p.W117X)	EPCAM(germline:p.W117X)	0	EPCAM(germline:p.W117X)		FOXA1(somatic:p.F254_L260del),BRCA2(somatic:p.C1200fs),CDK12(somatic:p.S343fs),CDK12(somatic:p.G879R),EPCAM(germline:p.W117X)
21	620geneV3	620geneV3	NCOR1(somatic:p.N2260Y)		0.0833943			NCOR1(somatic:p.N2260Y)
22	66gene	66gene	RB1(somatic:p.S576X)	RB1(somatic:p.S576X)	0.021617	RB1(somatic:p.S576X)		RB1(somatic:p.S576X)
23	620geneV3	620geneV1	FOXA1(somatic:p.N252_C258del),BRCA2(germline:p.V875fs)	BRCA2(germline:p.V875fs)	0.0327421	BRCA2(germline:p.V875fs)		FOXA1(somatic:p.N252_C258del),BRCA2(germline:p.V875fs)
24	620geneV3	620geneV3	FOXA1(somatic:p.R219S),CDK12(somatic:p.K493E)		0.0207848			FOXA1(somatic:p.R219S),CDK12(somatic:p.K493E)
26	620geneV3	620geneV3			0.0249603
27	620geneV3	620geneV3	FOXA1(somatic:p.M253_F254del)	FOXA1(somatic:p.M253_F254del),TP53(somatic:p.R273H)	0.0738029	FOXA1(somatic:p.M253_F254del),TP53(somatic:p.R273H)		FOXA1(somatic:p.M253_F254del)
28	620geneV4	620geneV3	AURKA(somatic:CNV)		0.0414911				AURKA(somatic:CNV)
29	620geneV3	620geneV3		CDK12(somatic:p.Q1126H)	0.0996264	CDK12(somatic:p.Q1126H)
30	620geneV3	620geneV1	FOXA1(somatic:p.G251_F254del),BRCA1(somatic:p.R1699G),BRCA1(germline:p.R71K)	BRCA1(germline:p.R71K)	0.022015	BRCA1(germline:p.R71K)		FOXA1(somatic:p.G251_F254del),BRCA1(somatic:p.R1699G),BRCA1(germline:p.R71K)
31	620geneV3	620geneV3			0.0832246
32	620geneV3	620geneV3	CDK12(somatic:p.Y279*),CDK12(somatic:p.L1042*)		0.019283			CDK12(somatic:p.Y279*),CDK12(somatic:p.L1042*)
33	620geneV3	620geneV1	FANCA(somatic:CNV)		0				FANCA(somatic:CNV)
34	620geneV3	620geneV3	TP53(somatic:p.F328fs*17)		0.0211768			TP53(somatic:p.F328fs*17)
35	66gene	66gene	TP53(somatic:p.P89fs*59),AR(somatic:CNV),HDAC2(somatic:CNV),RB1(somatic:CNV)		0			TP53(somatic:p.P89fs*59)	AR(somatic:CNV),HDAC2(somatic:CNV),RB1(somatic:CNV)
36	66gene	66gene	FOXA1(somatic:p.H247N),TP53(somatic:p.A86fs*55),MSH2(somatic:p.Q462*),PTEN(somatic:CNV)		0			FOXA1(somatic:p.H247N),TP53(somatic:p.A86fs*55),MSH2(somatic:p.Q462*)	PTEN(somatic:CNV)
37	620geneV3	66gene	TP53(somatic:p.R181fs),ATR(somatic:p.Y2637D),AR(somatic:CNV),FANCA(somatic:CNV)	TP53(somatic:p.R181fs),ATR(somatic:p.Y2637D)	0.0949933	TP53(somatic:p.R181fs),ATR(somatic:p.Y2637D)		TP53(somatic:p.R181fs),ATR(somatic:p.Y2637D)	AR(somatic:CNV),FANCA(somatic:CNV)
38	66gene	66gene	FOXA1(somatic:p.S282_G283dup),FOXA1(somatic:p.D249_R261delinsG)	NCOR2(somatic:p.R986fs*77)	0.0279258	NCOR2(somatic:p.R986fs*77)		FOXA1(somatic:p.S282_G283dup),FOXA1(somatic:p.D249_R261delinsG)
39	620geneV3	620geneV3	CDH1(somatic:p.R224H),SPOP(somatic:p.Y87N),RAD51D(germline:p.K91fs*13)	RAD51D(germline:p.K91fs*13)	0.0364647	RAD51D(germline:p.K91fs*13)		CDH1(somatic:p.R224H),SPOP(somatic:p.Y87N),RAD51D(germline:p.K91fs*13)
40	66gene	66gene	TP53(somatic:p.P278L),CDK12(somatic:CNV),RAD51C(somatic:CNV),ERCC3(somatic:CNV),RAD51(somatic:CNV),PALB2(somatic:CNV)		0.347322	TP53(somatic:p.P278L)	CDK12(somatic:CNV)	TP53(somatic:p.P278L)	CDK12(somatic:CNV),RAD51C(somatic:CNV),ERCC3(somatic:CNV),RAD51(somatic:CNV),PALB2(somatic:CNV)
41	620geneV3	620geneV3	SPOP(somatic:p.F133C)		0.0537051			SPOP(somatic:p.F133C)
42	620geneV3	620geneV3	ATM(somatic:p.R1973fs*17),FOXA1(somatic:p.F266L),TP53(somatic:p.R158H)		0.0274156			ATM(somatic:p.R1973fs*17),FOXA1(somatic:p.F266L),TP53(somatic:p.R158H)
43	620geneV3	620geneV3	ATM(somatic:p.T2921_G2922delinsKC),FOXA1(somatic:p.M253_N256del),BLM(somatic:p.P715L),BRCA1(somatic:p.M751L),RB1(somatic:CNV)		0.0184398			ATM(somatic:p.T2921_G2922delinsKC),FOXA1(somatic:p.M253_N256del),BLM(somatic:p.P715L),BRCA1(somatic:p.M751L)	RB1(somatic:CNV)
44	620geneV3	620geneV3			0
46	620geneV3	620geneV3			0.0295644
47	620geneV3	620geneV3			0.0371177
48	66plusgene	620geneV3	TP53(somatic:p.S166*)		0.0249591			TP53(somatic:p.S166*)
49	620geneV3	620geneV3	PIK3CA(somatic:p.E542K)		0.0194593			PIK3CA(somatic:p.E542K)
50	620geneV3	620geneV3	PTEN(somatic:p.K128N),PTEN(somatic:p.L146*),PTEN(somatic:p.R233*),ATM(somatic:p.S2116G),NCOR2(somatic:p.A1886D),NCOR2(somatic:p.H1302fs*12),NCOR2(somatic:p.R1098C),NCOR2(somatic:p.R1060fs*3),PALB2(somatic:p.M296*),CYLD(somatic:p.I769fs*14),TP53(somatic:p.K382fs*?),BRCA1(somatic:p.T231M),BRIP1(somatic:p.Q867*),MSH2(somatic:p.I648fs*37),MLH1(somatic:p.P654S),PIK3CA(somatic:p.E545G),PIK3CA(somatic:p…	MSH2(germline:Likely_pathogenic)	0.0702899	MSH2(germline:NA)		PTEN(somatic:p.K128N),PTEN(somatic:p.L146*),PTEN(somatic:p.R233*),ATM(somatic:p.S2116G),NCOR2(somatic:p.A1886D),NCOR2(somatic:p.H1302fs*12),NCOR2(somatic:p.R1098C),NCOR2(somatic:p.R1060fs*3),PALB2(somatic:p.M296*),CYLD(somatic:p.I769fs*14),TP53(somatic:p.K382fs*?),BRCA1(somatic:p.T231M),BRIP1(somatic:p.Q867*),MSH2(somatic:p.I648fs*37),MLH1(somatic:p.P654S),PIK3CA(somatic:p.E545G),PIK3CA(somatic:p…
51	620geneV3	620geneV3	PTEN(somatic:p.K183fs*7),RAD51C(somatic:.),NBN(somatic:p.N684fs*58),AR(somatic:CNV),HDAC2(somatic:CNV),CYLD(somatic:CNV),RB1(somatic:CNV),PTEN(somatic:CNV)	RAD51C(somatic:.)	0.035776	RAD51C(somatic:NA)		PTEN(somatic:p.K183fs*7),RAD51C(somatic:NA),NBN(somatic:p.N684fs*58)	AR(somatic:CNV),HDAC2(somatic:CNV),CYLD(somatic:CNV),RB1(somatic:CNV),PTEN(somatic:CNV)
52	wesgene	620geneV3			0.0805746
53	620geneV3	620geneV3	CDK12(somatic:p.Y319*),CDK12(somatic:p.Q498*)	CDK12(somatic:p.Y319*)	0.0993439	CDK12(somatic:p.Y319*)		CDK12(somatic:p.Y319*),CDK12(somatic:p.Q498*)
54	620geneV3	620geneV3			0.0489014
55	620geneV3	620geneV3	TP53(somatic:p.Y163C),RB1(somatic:CNV)	TP53(somatic:p.Y163C)	0.0559048	TP53(somatic:p.Y163C)		TP53(somatic:p.Y163C)	RB1(somatic:CNV)
56	620geneV3	620geneV3	BRCA2(germline:p.Y1894*)	BRCA2(germline:p.Y1894*)	0.048815	BRCA2(germline:p.Y1894*)		BRCA2(germline:p.Y1894*)
57	620geneV3	620geneV3	FOXA1(somatic:p.G251_E255delinsT),POLD1(somatic:p.T996M),ERCC3(somatic:CNV),RB1(somatic:CNV)	POLD1(somatic:p.T996M)	0.0995259	POLD1(somatic:p.T996M)		FOXA1(somatic:p.G251_E255delinsT),POLD1(somatic:p.T996M)	ERCC3(somatic:CNV),RB1(somatic:CNV)
58	620geneV3	620geneV3	TP53(somatic:Pathogenic/Likely_pathogenic)		0.0175923			TP53(somatic:NA)
60	620geneV3	620geneV3			0.0648077
61	620geneV3	620geneV3			0.0172127
62	620geneV3	620geneV3			0.0151764
63	620geneV3	620geneV3	FOXA1(somatic:p.H247Q),CDK12(somatic:p.R858L),FANCC(germline:p.H384fs*29)	XRCC4(somatic:p.A73_L75delinsY*),RAD50(somatic:p.F111fs*24),FANCC(germline:p.H384fs*29)	0.0368045	XRCC4(somatic:p.A73_L75delinsY*),RAD50(somatic:p.F111fs*24),FANCC(germline:p.H384fs*29)		FOXA1(somatic:p.H247Q),CDK12(somatic:p.R858L),FANCC(germline:p.H384fs*29)
64	620geneV3	620geneV3			0.0542815
65	620geneV3	620geneV3	FOXA1(somatic:p.Y243_S250dup),CDK12(somatic:p.Q602*)		0.0482026			FOXA1(somatic:p.Y243_S250dup),CDK12(somatic:p.Q602*)
66	620geneV3	620geneV3	PTEN(somatic:p.K267fs*9),SPOP(somatic:p.W131C)	SPOP(somatic:p.W131C)	0.0196221	SPOP(somatic:p.W131C)		PTEN(somatic:p.K267fs*9),SPOP(somatic:p.W131C)
67	620geneV3	620geneV3	PALB2(somatic:p.L329V),CDK12(somatic:.),ATR(somatic:p.S2282N),BRIP1(germline:p.A1081fs*5),ERCC3(somatic:CNV),HDAC2(somatic:CNV),RB1(somatic:CNV)	CDK12(somatic:.),ATR(somatic:p.S2282N),BRIP1(germline:p.A1081fs*5)	0.0335589	CDK12(somatic:NA),ATR(somatic:p.S2282N),BRIP1(germline:p.A1081fs*5)		PALB2(somatic:p.L329V),CDK12(somatic:NA),ATR(somatic:p.S2282N),BRIP1(germline:p.A1081fs*5)	ERCC3(somatic:CNV),HDAC2(somatic:CNV),RB1(somatic:CNV)
68	620geneV3	620geneV3		RAD50(somatic:p.F111fs*24)	0.0300137	RAD50(somatic:p.F111fs*24)
69	620geneV3	620geneV3			0.04951
70	620geneV3	620geneV3			0.0324906
71	620geneV3	620geneV3	ATM(somatic:p.K573fs*15),FOXA1(somatic:p.P399_F400del),AR(somatic:CNV)		0			ATM(somatic:p.K573fs*15),FOXA1(somatic:p.P399_F400del)	AR(somatic:CNV)
72	620geneV3	620geneV3	FOXA1(somatic:p.C258_Y259del),ERCC3(somatic:CNV),RAD51(somatic:CNV),FANCA(somatic:CNV)	MRE11(somatic:p.T425_T426insYPKLKSV),MRE11(somatic:p.K66fs*5),BRCA2(somatic:p.K722fs*7),BRCA2(somatic:p.M2235fs*11),BRCA2(somatic:p.G3141V),FOXA1(somatic:p.C258_Y259del),BLM(somatic:p.M1113fs*14),BARD1(somatic:p.K637I),ATR(somatic:p.A857fs*9),ATR(somatic:p.H856N),ATR(somatic:p.T855K),PIK3CA(somatic:p.V923fs*6),XRCC4(somatic:p.A73_L75delinsY*),XRCC4(somatic:p.L75delinsFIC*),PMS2(somatic:p.L236fs*4)	0.0616007	MRE11(somatic:p.T425_T426insYPKLKSV),MRE11(somatic:p.K66fs*5),BRCA2(somatic:p.K722fs*7),BRCA2(somatic:p.M2235fs*11),BRCA2(somatic:p.G3141V),FOXA1(somatic:p.C258_Y259del),BLM(somatic:p.M1113fs*14),BARD1(somatic:p.K637I),ATR(somatic:p.A857fs*9),ATR(somatic:p.H856N),ATR(somatic:p.T855K),PIK3CA(somatic:p.V923fs*6),XRCC4(somatic:p.A73_L75delinsY*),XRCC4(somatic:p.L75delinsFIC*),PMS2(somatic:p.L236fs*4)		FOXA1(somatic:p.C258_Y259del)	ERCC3(somatic:CNV),RAD51(somatic:CNV),FANCA(somatic:CNV)
73	wesgene	620geneV3	NCOR2(somatic:p.G901S),PTEN(somatic:CNV)	NCOR2(somatic:p.G901S)	0.0517311	NCOR2(somatic:p.G901S)		NCOR2(somatic:p.G901S)	PTEN(somatic:CNV)
74	wesgene	620geneV3	ATM(somatic:p.M2315fs*3),FOXA1(somatic:p.Q263_C268del),ATR(somatic:p.R2544H),AR(somatic:CNV),CDK12(somatic:CNV),RAD51(somatic:CNV),CHEK2(somatic:CNV),FANCA(somatic:CNV),EPCAM(somatic:CNV)		0.0329842			ATM(somatic:p.M2315fs*3),FOXA1(somatic:p.Q263_C268del),ATR(somatic:p.R2544H)	AR(somatic:CNV),CDK12(somatic:CNV),RAD51(somatic:CNV),CHEK2(somatic:CNV),FANCA(somatic:CNV),EPCAM(somatic:CNV)
75	wesgene	620geneV3			0.0430488
76	620geneV1	620geneV3		AR(somatic:p.W742L)	0.145496	AR(somatic:p.W742L)
77	620geneV2	620geneV3	FOXA1(somatic:p.P248_D249del),AR(somatic:p.G463_G473del)	FOXA1(somatic:p.P248_D249del)	0.178429	FOXA1(somatic:p.P248_D249del)		FOXA1(somatic:p.P248_D249del),AR(somatic:p.G463_G473del)
78	620geneV2	620geneV2	CDK12(somatic:p.E129X)	ERCC3(somatic:p.M650fs),AR(somatic:p.G463_G473del),NCOR2(somatic:p.S152fs),CDH1(somatic:p.G878C),CDK12(somatic:p.G27C)	0.105952	ERCC3(somatic:p.M650fs),AR(somatic:p.G463_G473del),NCOR2(somatic:p.S152fs),CDH1(somatic:p.G878C),CDK12(somatic:p.G27C)		CDK12(somatic:p.E129X)
79	620geneV3	620geneV3	BRCA2(somatic:p.R2842C),CDK12(somatic:p.I935fs*11),CDK12(somatic:p.D1022fs*35)	BRCA2(somatic:p.R2842C),CDK12(somatic:p.I935fs),CDK12(somatic:p.D1022fs)	0.167599	BRCA2(somatic:p.R2842C),CDK12(somatic:p.I935fs),CDK12(somatic:p.D1022fs)		BRCA2(somatic:p.R2842C),CDK12(somatic:p.I935fs*11),CDK12(somatic:p.D1022fs*35)
80	66gene	66gene	FOXA1(somatic:p.F254_E255del)	AR(somatic:p.Q58L),TP53(somatic:Likely_pathogenic)	0.22576	AR(somatic:p.Q58L),TP53(somatic:NA)		FOXA1(somatic:p.F254_E255del)
81	66gene	66gene	FOXA1(somatic:p.M253_G257del),PTEN(somatic:p.Q17X),PTEN(somatic:Pathogenic),TP53(somatic:p.P152L),NCOR2(somatic:p.R47fs)	FOXA1(somatic:p.M253_G257del),PTEN(somatic:Pathogenic),TP53(somatic:p.P152L),NCOR2(somatic:p.R47fs)	0.729225	FOXA1(somatic:p.M253_G257del),PTEN(somatic:NA),TP53(somatic:p.P152L),NCOR2(somatic:p.R47fs)		FOXA1(somatic:p.M253_G257del),PTEN(somatic:p.Q17X),PTEN(somatic:NA),TP53(somatic:p.P152L),NCOR2(somatic:p.R47fs)
82	620geneV3	620geneV3	FOXA1(somatic:p.F266_S282del),ATM(somatic:p.F2799fs),FANCA(somatic:CNV),TP53(somatic:CNV)		0.147179			FOXA1(somatic:p.F266_S282del),ATM(somatic:p.F2799fs)	FANCA(somatic:CNV),TP53(somatic:CNV)
83	66gene	620geneV3	TP53(somatic:p.Q167fs),BRCA1(somatic:CNV),CDK12(somatic:CNV)	TP53(somatic:p.Q167fs),BRCA1(somatic:CNV)	0.818147	TP53(somatic:p.Q167fs)	BRCA1(somatic:CNV),CDK12(somatic:CNV)	TP53(somatic:p.Q167fs)	BRCA1(somatic:CNV),CDK12(somatic:CNV)
84	66gene	66gene	TP53(somatic:p.I195T),RAD51C(somatic:CNV)	TP53(somatic:p.I195T)	0.43258	TP53(somatic:p.I195T)		TP53(somatic:p.I195T)	RAD51C(somatic:CNV)
85	66gene	66gene	PTEN(somatic:p.T319fs),CDH1(somatic:p.E547D),TP53(somatic:p.R273C)	PTEN(somatic:p.T319fs),CDH1(somatic:p.E547D),TP53(somatic:p.R273C)	0.193654	PTEN(somatic:p.T319fs),CDH1(somatic:p.E547D),TP53(somatic:p.R273C)		PTEN(somatic:p.T319fs),CDH1(somatic:p.E547D),TP53(somatic:p.R273C)
86	620geneV3	620geneV3	FOXA1(somatic:p.N252_R261del)	FOXA1(somatic:p.N252_R261del),MSH2(somatic:p.C333X),ATR(somatic:p.R1300H),POLD1(somatic:p.N1010fs),CDK12(somatic:p.G1461fs)	0.245724	FOXA1(somatic:p.N252_R261del),MSH2(somatic:p.C333X),ATR(somatic:p.R1300H),POLD1(somatic:p.N1010fs),CDK12(somatic:p.G1461fs)		FOXA1(somatic:p.N252_R261del)
87	620geneV3	620geneV3	TP53(somatic:p.P152fs)	RB1(somatic:p.G865X),TP53(somatic:p.P152fs),MYCN(somatic:CNV)	0.340394	RB1(somatic:p.G865X),TP53(somatic:p.P152fs)	MYCN(somatic:CNV)	TP53(somatic:p.P152fs)
88	66gene	66gene	TP53(somatic:.),PTEN(somatic:CNV)	TP53(somatic:.),PTEN(somatic:CNV)	0.801366	TP53(somatic:NA)	PTEN(somatic:CNV)	TP53(somatic:NA)	PTEN(somatic:CNV)
89	620geneV3	620geneV3	CDH1(somatic:p.V487fs*35),BRIP1(somatic:p.V389F)	CDK12(somatic:p.G1271fs*23)	0.112137	CDK12(somatic:p.G1271fs*23)		CDH1(somatic:p.V487fs*35),BRIP1(somatic:p.V389F)
90	620geneV3	620geneV3	BRCA2(somatic:p.C1200*),FOXA1(somatic:p.F254_L260del),CDK12(somatic:p.S343fs*8),CDK12(somatic:p.G879R),EPCAM(germline:p.W117*),FANCA(somatic:CNV)	NCOR2(somatic:p.Q502fs),NCOR2(somatic:p.Q500fs),EPCAM(germline:p.W117X)	0.10858	NCOR2(somatic:p.Q502fs),NCOR2(somatic:p.Q500fs),EPCAM(germline:p.W117X)		BRCA2(somatic:p.C1200*),FOXA1(somatic:p.F254_L260del),CDK12(somatic:p.S343fs*8),CDK12(somatic:p.G879R),EPCAM(germline:p.W117*)	FANCA(somatic:CNV)
91	620geneV3	620geneV3	CDK12(somatic:p.Y319*)	FANCA(somatic:p.F831L),CDK12(somatic:p.Y319*)	0.606871	FANCA(somatic:p.F831L),CDK12(somatic:p.Y319*)		CDK12(somatic:p.Y319*)
92	wesgene	620geneV3	SPOP(somatic:p.F133L),AR(somatic:CNV),ERCC3(somatic:CNV)	SPOP(somatic:p.F133L)	0.204919	SPOP(somatic:p.F133L)		SPOP(somatic:p.F133L)	AR(somatic:CNV),ERCC3(somatic:CNV)
93	620geneV3	620geneV3	RB1(somatic:p.W78*),RB1(somatic:p.E209*),ERCC5(somatic:p.G1085C),TP53(somatic:p.E287*),CHEK2(somatic:CNV)	PTEN(somatic:p.Q87fs*4),RB1(somatic:p.W78*),RB1(somatic:p.E209*),ERCC5(somatic:p.G1085C),CYLD(somatic:p.Y651S),TP53(somatic:p.E287*)	0.583541	PTEN(somatic:p.Q87fs*4),RB1(somatic:p.W78*),RB1(somatic:p.E209*),ERCC5(somatic:p.G1085C),CYLD(somatic:p.Y651S),TP53(somatic:p.E287*)		RB1(somatic:p.W78*),RB1(somatic:p.E209*),ERCC5(somatic:p.G1085C),TP53(somatic:p.E287*)	CHEK2(somatic:CNV)
94	620geneV3	620geneV3	GEN1(germline:p.E834fs*6)	NCOR2(somatic:p.S2153R),GEN1(germline:p.E834fs*6)	0.145449	NCOR2(somatic:p.S2153R),GEN1(germline:p.E834fs*6)		GEN1(germline:p.E834fs*6)
95	620geneV3	620geneV3	FOXA1(somatic:p.F266L),IDH1(somatic:p.R132C)		0.112137			FOXA1(somatic:p.F266L),IDH1(somatic:p.R132C)
96	620geneV3	620geneV3			0.154192
97	620geneV3	620geneV3	SPOP(somatic:p.F133V)		0.307824			SPOP(somatic:p.F133V)
98	620geneV3	620geneV3			0.876617
99	620geneV3	620geneV3	PTEN(somatic:p.Y346*),TP53(somatic:p.Y236H)	PTEN(somatic:p.Y346*),TP53(somatic:p.Y236H)	0.236175	PTEN(somatic:p.Y346*),TP53(somatic:p.Y236H)		PTEN(somatic:p.Y346*),TP53(somatic:p.Y236H)
101	620geneV3	620geneV3	PTEN(somatic:p.S179fs*2),RB1(somatic:p.K65fs*43),FANCA(somatic:CNV)	PTEN(somatic:p.S179fs*2),RB1(somatic:p.K65fs*43),TP53(somatic:p.Q317fs*19),FANCA(somatic:CNV)	0.935939	PTEN(somatic:p.S179fs*2),RB1(somatic:p.K65fs*43),TP53(somatic:p.Q317fs*19)	FANCA(somatic:CNV)	PTEN(somatic:p.S179fs*2),RB1(somatic:p.K65fs*43)	FANCA(somatic:CNV)
