# Supplementary material for: Blood-Based Genomic Alteration Signature for Predicting Progression-Free Survival in De Novo Metastatic Hormone-Sensitive Prostate Cancer: A Real-World Study
Source: Cancer Res Commun. 2025 Dec 1;5(12):2092–101. doi: 10.1158/2767-9764.CRC-25-0384 (PMC12665648; doi:10.1158/2767-9764.CRC-25-0384)
Supplement: Supplementary Table S3 — Clinical Data Correlated with Genomic Alterations [file crc-25-0384_supplementary_table_s3_suppst3.xlsx]

## Sheet: Supplementary Table 3
Supplementary Table 3: Clinical Data Correlated with Genomic Alterations
ID	GS	T3a	N	M	Site of tumor metastasis	Initial PSA	PSA level at diagnosis	Tumor burden	Sample collection time	Panel Type	ctDNA	ctDNA%	t-CDK12	t-TP53	t-PTEN	t-RB1	t-TRPC	b-CDK12	b-TP53	b-PTEN	b-RB1	b-TRPC	ADT-Type	Nonregional lymph node	Bone metastases	Visceral metastasis	Bone metastases<4	Bone metastases>4	Lymph node metastases
1	1	1	1	1	PCa with lymph node metastases	44.44	Middle	None	RP	620gene	0.0869378	8.69378	0	1	0	0	1	0	0	0	0	0	ADT + Doc	1					1
2	1	0	1	1	PCa with low Volume of metastases	32.52	Middle	Low	RP	620gene	0.0173529	1.73529	0	0	0	0	0	0	0	0	0	0	ADT + Doc		1		1		1
3	3	1	1	1	PCa with lymph node metastases	25.94	Middle	Low	RP	620gene	0.0452573	4.52573	0	0	0	0	0	0	0	0	0	0	ADT alone	1					1
4	3	0	1	1	PCa with high volume of metastases	207.2	High	High	RP	620gene	0.0160234	1.60234	0	0	0	0	0	0	0	0	0	0	ADT alone		1			1	1
5	3	0	1	1	PCa with low Volume of metastases	184.4	High	Low	RP	620gene	0.0385769	3.85769	0	0	0	0	0	0	0	0	0	0	ADT alone		1		1		1
6	1	0	1	1	PCa with lymph node metastases	18.75	Low	Low	RP	620gene	0.0611732	6.11732	0	0	1	0	1	1	0	1	0	1	ADT + AR targeted therapy	1					1
8	1	0	1	0	PCa with lymph node metastases	53.07	Middle	None	RP	620gene	0.0231502	2.31502	0	0	0	0	0	0	0	0	0	0	ADT alone	1					1
9	1	1	1	1	PCa with low Volume of metastases	400.8	High	Low	RP	620gene	0.0196098	1.96098	1	0	0	0	1	0	0	0	0	0	ADT alone		1		1		1
10	3	0	1	1	PCa with lymph node metastases	12	Low	Low	RP	66gene	0.0289643	2.89643	0	0	0	0	0	0	0	0	0	0	ADT + Doc	1					1
11	1	0	1	0	PCa with lymph node metastases	108	High	None	Biopsy	66gene	0.0140884	1.40884	0	0	0	0	0	0	0	0	0	0	ADT + Doc	1					1
12	3	1	1	1	PCa with low Volume of metastases	310.2	High	Low	RP	620gene	0	0	0	0	0	0	0	0	0	0	0	0	ADT + Doc		1		1		1
13	1	1	1	0	PCa with lymph node metastases	108	High	None	RP	66gene	0	0	0	0	0	0	0	0	0	0	0	0	ADT + Doc	1					1
15	3	1	1	1	PCa with low Volume of metastases	36.05	Middle	Low	RP	66gene	0.0217998	2.17998	0	0	0	0	0	0	0	0	0	0	ADT + Doc		1		1		1
16	3	1	1	1	PCa with lymph node metastases	40.53	Middle	Low	RP	620gene	0.100585	10.0585	0	1	0	0	1	0	1	0	0	0	ADT + AR targeted therapy	1					1
17	1	0	1	0	PCa with lymph node metastases	22.38	Middle	Low	RP	620gene	0	0	0	0	0	0	0	0	0	0	0	0	ADT alone	1					1
19	3	0	1	1	PCa with low Volume of metastases	196	High	Low	Biopsy	66gene	0	0	0	1	0	0	1	0	0	0	0	0	ADT alone		1		1		1
20	3	1	1	1	PCa with low Volume of metastases	185.4	High	Low	RP	620gene	0	0	1	0	0	0	1	0	0	0	0	0	ADT + Doc		1		1		1
21	1	1	1	1	PCa with low Volume of metastases	32.4	Middle	Low	RP	620gene	0.0833943	8.33943	0	0	0	0	0	0	0	0	0	0	ADT + Doc		1		1		1
22	3	0	1	1	PCa with high volume of metastases	100	High	High	Biopsy	66gene	0.021617	2.1617	0	0	0	1	1	0	0	0	1	1	ADT alone			1			1
24	3	1	1	1	PCa with high volume of metastases	81.5	Middle	High	RP	620gene	0.0207848	2.07848	0	0	0	0	0	0	0	0	0	0	ADT + AR targeted therapy			1			1
25	3	1	1	1	PCa with high volume of metastases	17.56	Low	High	RP	620gene	0	0	0	0	0	0	0	0	0	0	0	0	ADT alone		1			1	1
26	1	0	1	1	PCa with high volume of metastases	54.05	Middle	High	RP	620gene	0.0249603	2.49603	0	0	0	0	0	0	0	0	0	0	ADT + Doc		1			1	1
27	1	0	1	1	PCa with high volume of metastases	65.93	Middle	High	RP	620gene	0.0738029	7.38029	0	0	0	0	0	0	1	0	0	1	ADT alone		1			1	1
28	1	1	1	1	PCa with lymph node metastases	149.68	High	Low	RP	620gene	0.0414911	4.14911	0	0	0	0	0	0	0	0	0	0	ADT alone	1					1
29	3	0	1	1	PCa with high volume of metastases	130.1	High	High	RP	620gene	0.0996264	9.96264	0	0	0	0	0	0	0	0	0	0	ADT + Doc		1			1	1
30	3	0	1	1	PCa with low Volume of metastases	552.7	High	Low	RP	620gene	0.022015	2.2015	0	0	0	0	0	0	0	0	0	0	ADT + Doc		1		1		1
31	1	0	1	1	PCa with high volume of metastases	100	High	High	RP	620gene	0.0832246	8.32246	0	0	0	0	0	0	0	0	0	0	ADT + Doc		1			1	1
32	3	1	1	1	PCa with low Volume of metastases	185.9	High	Low	Biopsy	620gene	0.019283	1.9283	1	0	0	0	1	0	0	0	0	0	ADT alone		1		1		1
33	1	0	1	1	PCa with lymph node metastases	4438	High	Low	RP	620gene	0	0	0	0	0	0	0	0	0	0	0	0	ADT + Doc	1					1
34	3	0	1	1	PCa with lymph node metastases	296.7	High	None	RP	620gene	0.0211768	2.11768	0	1	0	0	1	0	0	0	0	0	ADT + AR targeted therapy	1					1
35	3	1	1	1	PCa with high volume of metastases	60.63	Middle	High	Biopsy	66gene	0	0	0	1	0	1	2	0	0	0	1	0	ADT alone		1			1	1
36	1	1	1	1	PCa with high volume of metastases	100	High	High	Biopsy	66gene	0	0	0	1	1	0	2	0	0	1	0	0	ADT alone		1			1	1
37	1	1	1	1	PCa with high volume of metastases	8.26	Low	High	Biopsy	620gene	0.0949933	9.49933	0	1	0	0	1	0	1	0	0	1	ADT alone		1			1	1
38	1	0	1	1	PCa with low Volume of metastases	12	Low	Low	RP	66gene	0.0279258	2.79258	0	0	0	0	0	0	0	0	0	0	ADT alone		1		1		1
39	3	1	1	1	PCa with low Volume of metastases	100	High	Low	RP	620gene	0.0364647	3.64647	0	0	0	0	0	0	0	0	0	0	ADT + Doc		1		1		1
40	1	1	1	0	PCa with lymph node metastases	32.45	Middle	Low	Biopsy	66gene	0	0	1	1	0	0	2	1	0	0	0	1	ADT alone	1					1
41	3	0	1	0	PCa with lymph node metastases	53	Middle	None	RP	620gene	0.0537051	5.37051	0	0	0	0	0	0	0	0	0	0	ADT alone	1					1
42	3	1	1	1	PCa with high volume of metastases	1200	High	High	Biopsy	620gene	0.0274156	2.74156	0	1	0	0	1	0	0	0	0	0	ADT alone		1			1	1
43	3	1	1	1	PCa with high volume of metastases	149	High	High	Biopsy	620gene	0.0184398	1.84398	0	0	0	1	1	0	0	0	1	0	ADT alone		1			1	1
44	3	0	1	1	PCa with high volume of metastases	569.7	High	High	RP	620gene	0	0	0	0	0	0	0	0	0	0	0	0	ADT alone		1			1	1
46	3	0	1	1	PCa with low Volume of metastases	100	High	Low	RP	620gene	0.0295644	2.95644	0	0	0	0	0	0	0	0	0	0	ADT alone		1		1		1
47	3	1	1	1	PCa with low Volume of metastases	149	High	Low	RP	620gene	0.0371177	3.71177	0	0	0	0	0	0	0	0	0	0	ADT + AR targeted therapy		1		1		1
48	3	0	1	1	PCa with low Volume of metastases	100	High	Low	Biopsy	66gene	0.0249591	2.49591	0	1	0	0	1	0	0	0	0	0	ADT alone		1		1		1
49	3	0	1	1	PCa with low Volume of metastases	14.29	Low	Low	RP	620gene	0.0194593	1.94593	0	0	0	0	0	0	0	0	0	0	ADT + AR targeted therapy		1		1		1
50	3	0	1	0	PCa with lymph node metastases	11.4	Low	Low	RP	620gene	0.0702899	7.02899	0	1	1	0	2	0	0	0	0	0	ADT + Doc	1					1
51	3	0	1	1	PCa with low Volume of metastases	8.52	Low	Low	RP	620gene	0.035776	3.5776	0	0	1	1	2	0	0	1	1	2	ADT alone		1		1		1
52	1	0	1	0	PCa with lymph node metastases	24.7	Middle	None	RP	wesgene	0.0805746	8.05746	0	0	0	0	0	0	0	0	0	0	ADT alone	1					1
53	3	1	1	1	PCa with low Volume of metastases	39.88	Middle	Low	RP	620gene	0.0993439	9.93439	1	0	0	0	1	1	0	0	0	1	ADT alone		1		1		1
54	3	0	1	0	PCa with lymph node metastases	220	High	None	RP	620gene	0.0489014	4.89014	0	0	0	0	0	0	0	0	0	0	ADT + AR targeted therapy	1					1
55	3	0	1	1	PCa with high volume of metastases	1175	High	High	Biopsy	620gene	0.0559048	5.59048	0	1	0	1	2	0	1	0	1	1	ADT alone		1			1	1
56	3	1	0	1	PCa with low Volume of metastases	3.64	Low	Low	RP	620gene	0.048815	4.8815	0	0	0	0	0	0	0	0	0	0	ADT alone		1		1
57	1	1	1	1	PCa with high volume of metastases	65.5	Middle	High	Biopsy	620gene	0.0995259	9.95259	0	0	0	1	1	0	0	0	1	0	ADT alone		1			1	1
58	1	0	1	1	PCa with lymph node metastases	41	Middle	None	RP	620gene	0.0175923	1.75923	0	1	0	0	1	0	0	0	0	0	ADT alone	1					1
60	1	0	1	1	PCa with low Volume of metastases	117	High	Low	RP	620gene	0.0648077	6.48077	0	0	0	0	0	0	0	0	0	0	ADT alone		1		1		1
61	1	0	1	1	PCa with low Volume of metastases	261.9	High	Low	RP	620gene	0.0172127	1.72127	0	0	0	0	0	0	0	0	0	0	ADT + AR targeted therapy		1		1		1
62	3	0	1	1	PCa with lymph node metastases	100	High	None	RP	620gene	0.0151764	1.51764	0	0	0	0	0	0	0	0	0	0	ADT + AR targeted therapy	1					1
63	1	1	1	0	PCa with lymph node metastases	186.8	High	None	RP	620gene	0.0368045	3.68045	0	0	0	0	0	0	0	0	0	0	ADT alone	1					1
64	3	0	1	1	PCa with low Volume of metastases	26	Middle	Low	RP	620gene	0.0542815	5.42815	0	0	0	0	0	0	0	0	0	0	ADT + Doc		1		1		1
65	3	0	1	1	PCa with lymph node metastases	390	High	None	RP	620gene	0.0482026	4.82026	1	0	0	0	1	0	0	0	0	0	ADT + AR targeted therapy	1					1
66	1	1	1	1	PCa with high volume of metastases	130	High	High	Biopsy	620gene	0.0196221	1.96221	0	0	1	0	1	0	0	0	0	0	ADT alone			1			1
67	3	1	1	1	PCa with high volume of metastases	40.7	Middle	High	Biopsy	620gene	0.0335589	3.35589	1	0	0	1	2	1	0	0	1	1	ADT alone		1			1	1
68	3	0	1	0	PCa with lymph node metastases	322	High	None	RP	620gene	0.0300137	3.00137	0	0	0	0	0	0	0	0	0	0	ADT + Doc	1					1
69	3	1	1	1	PCa with high volume of metastases	17	Low	High	RP	620gene	0.04951	4.951	0	0	0	0	0	0	0	0	0	0	ADT + AR targeted therapy		1			1	1
70	3	0	0	1	PCa with low Volume of metastases	282	High	Low	RP	620gene	0.0324906	3.24906	0	0	0	0	0	0	0	0	0	0	ADT + AR targeted therapy		1		1
71	3	1	1	1	PCa with lymph node metastases	100	High	Low	RP	620gene	0	0	0	0	0	0	0	0	0	0	0	0	ADT + Doc	1					1
72		1	1	0	PCa with lymph node metastases	26.9	Middle	None	RP	620gene	0.0616007	6.16007	0	0	0	0	0	0	0	0	0	0	ADT alone	1					1
73	3	0	1	0	PCa with lymph node metastases	81.97	Middle	Low	RP	wesgene	0.0517311	5.17311	0	0	1	0	1	0	0	1	0	0	ADT alone	1					1
74	1	0	1	1	PCa with low Volume of metastases	135	High	Low	RP	wesgene	0.0329842	3.29842	1	0	0	0	1	1	0	0	0	1	ADT alone		1		1		1
75	3	0	1	1	PCa with low Volume of metastases	68.1	Middle	Low	RP	wesgene	0.0430488	4.30488	0	0	0	0	0	0	0	0	0	0	ADT alone		1		1		1
76	1	1	1	1	PCa with high volume of metastases	60	Middle	High	RP	620gene	0.145496	14.5496	0	0	0	0	0	0	0	0	0	0	ADT + Doc		1			1	1
77	3	1	1	1	PCa with high volume of metastases	72.73	Middle	High	RP	620gene	0.178429	17.8429	0	0	0	0	0	0	0	0	0	0	ADT + Doc		1			1	1
78	3	0	1	0	PCa with lymph node metastases	30.71	Middle	None	RP	620gene	0.105952	10.5952	1	0	0	0	1	0	0	0	0	0	ADT + AR targeted therapy	1					1
79	3	1	1	1	PCa with high volume of metastases	19.45	Low	High	RP	620gene	0.167599	16.7599	1	0	0	0	1	1	0	0	0	1	ADT + Doc			1			1
80	1	1	1	1	PCa with high volume of metastases	23.23	Middle	High	Biopsy	66gene	0.22576	22.576	0	0	0	0	0	0	1	0	0	1	ADT + Doc + AR targeted therapy		1			1	1
81	3	0	1	1	PCa with high volume of metastases	98	Middle	High	Biopsy	66gene	0.729225	72.9225	0	1	1	0	2	0	1	1	0	2	ADT + Doc + AR targeted therapy		1			1	1
82	3	1	1	1	PCa with low Volume of metastases	168.8	High	Low	RP	620gene	0.147179	14.7179	0	1	0	0	1	0	1	0	0	1	ADT + AR targeted therapy		1		1		1
83	3	1	1	1	PCa with high volume of metastases	58	Middle	High	Biopsy	66gene	0.818147	81.8147	1	1	0	0	2	1	1	0	0	2	ADT + Doc + AR targeted therapy			1			1
84	3	1	1	1	PCa with high volume of metastases	308	High	High	Biopsy	66gene	0.43258	43.258	0	1	0	0	1	0	1	0	0	1	ADT + Doc + AR targeted therapy			1			1
85	1	0	1	1	PCa with high volume of metastases	9.483	Low	High	Biopsy	66gene	0.193654	19.3654	0	0	1	0	1	0	1	1	0	2	ADT + Doc + AR targeted therapy			1			1
86	1	1	1	1	PCa with high volume of metastases	530.4	High	High	Biopsy	620gene	0.245724	24.5724	0	0	0	0	0	1	0	0	0	1	ADT + Doc + AR targeted therapy		1			1	1
87	3	0	1	1	PCa with high volume of metastases	52.27	Middle	High	RP	620gene	0.340394	34.0394	0	1	0	0	1	0	1	0	1	2	ADT + Doc		1			1	1
88	1	1	1	1	PCa with high volume of metastases	100	High	High	Biopsy	66gene	0.801366	80.1366	0	1	1	0	2	0	1	1	1	3	ADT + Doc + AR targeted therapy		1			1	1
89	3	1	1	1	PCa with high volume of metastases	47.63	Middle	High	Biopsy	620gene	0.112137	11.2137	0	0	0	0	0	1	0	0	0	1	ADT + Doc + AR targeted therapy		1			1	1
90	3	1	1	1	PCa with low Volume of metastases	185.4	High	Low	Biopsy	620gene	0.10858	10.858	1	0	0	0	1	0	0	0	0	0	ADT + Doc + AR targeted therapy		1		1		1
91	1	1	1	1	PCa with high volume of metastases	158	High	High	Biopsy	620gene	0.606871	60.6871	1	0	0	0	1	1	0	0	0	1	ADT + Doc + AR targeted therapy			1			1
92	1	0	1	1	PCa with high volume of metastases	172	High	High	RP	wesgene	0.204919	20.4919	0	0	0	0	0	0	0	0	0	0	ADT alone		1			1	1
93		1	1	1	PCa with high volume of metastases	4.84	Low	High	Biopsy	620gene	0.583541	58.3541	0	1	0	1	2	0	1	1	1	3	ADT + Doc + AR targeted therapy			1			1
94	3	1	1	1	PCa with high volume of metastases	197	High	High	RP	620gene	0.145449	14.5449	0	0	0	0	0	0	0	0	0	0	ADT alone		1			1	1
95	1	0	1	1	PCa with lymph node metastases	71.4	Middle	Low	RP	620gene	0.112137	11.2137	0	0	0	0	0	0	0	0	0	0	ADT alone	1					1
96	3	0	1	1	PCa with low Volume of metastases	5.96	Low	Low	RP	620gene	0.154192	15.4192	0	0	0	0	0	0	0	0	0	0	ADT alone		1		1		1
97	1	1	1	0	PCa with lymph node metastases	202	High	None	RP	620gene	0.307824	30.7824	0	0	0	0	0	0	0	0	0	0	ADT alone	1					1
98	1	1	1	0	PCa with lymph node metastases	33.36	Middle	None	RP	620gene	0.876617	87.6617	0	0	0	0	0	0	0	0	0	0	ADT + Doc	1					1
99	3	0	1	1	PCa with high volume of metastases	128	High	High	Biopsy	620gene	0.236175	23.6175	0	0	1	0	1	0	1	1	0	2	ADT + Doc + AR targeted therapy		1			1	1
101	3	1	1	1	PCa with high volume of metastases	9.99	Low	High	Biopsy	620gene	0.935939	93.5939	0	0	1	1	2	0	1	1	1	3	ADT + Doc + AR targeted therapy			1			1
Abbreviations: PCa: Prostate Cancer; RP: Radical Prostatectomy; PSA: Prostate-Specific Antigen; ADT: Androgen Deprivation Therapy; AR: Androgen Receptor; Doc: Docetaxel; ctDNA: Circulating Tumor DNA; t-: Alterations detected from tumor tissue; b-: Alterations detected from blood.
