# Supplementary material for: Blood-Based Genomic Alteration Signature for Predicting Progression-Free Survival in De Novo Metastatic Hormone-Sensitive Prostate Cancer: A Real-World Study
Source: Cancer Res Commun. 2025 Dec 1;5(12):2092–101. doi: 10.1158/2767-9764.CRC-25-0384 (PMC12665648; doi:10.1158/2767-9764.CRC-25-0384)
Supplement: Supplementary Table S4 — Multivariate Analysis of Prognostic Factors Based on ctDNA [file crc-25-0384_supplementary_table_s4_suppst4.xlsx]

## Sheet: Supplementary Table 4
Supplementary Table 4: Multivariate Analysis of Prognostic Factors Based on ctDNA
Characteristics	Total(N)	HR(95% CI)	P value
Disease volume	94		0.845
Low	57	-
High	37	-
Intial therapy	94		0.647
ADT alone	43	-
ADT + AR targeted therapy	14	-
ADT + Doc	24	-
ADT + Doc + AR targeted therapy	13	-
ctDNA%	94	-	0.435
b.TRPC	94		< 0.001
None	69	Reference
1 altered gene	13	4.128 (1.595 - 10.685)	0.003
≥2 altered genes	10	10.262 (4.035 - 26.101)	< 0.001
ADT: Androgen Deprivation Therapy; AR: Androgen Receptor; Doc: Docetaxel; ctDNA: Circulating Tumor DNA; b.TRPC: Blood-based TRPC Model
