# Supplementary material for: Blood-Based Genomic Alteration Signature for Predicting Progression-Free Survival in De Novo Metastatic Hormone-Sensitive Prostate Cancer: A Real-World Study
Source: Cancer Res Commun. 2025 Dec 1;5(12):2092–101. doi: 10.1158/2767-9764.CRC-25-0384 (PMC12665648; doi:10.1158/2767-9764.CRC-25-0384)
Supplement: Supplementary Table S5 — Multivariate Analysis of Prognostic Factors Based on Tumor Tissue [file crc-25-0384_supplementary_table_s5_suppst5.xlsx]

## Sheet: Supplementary Table 5
Supplementary Table 5: Multivariate Analysis of Prognostic Factors Based on Tumor Tissue
Characteristics	Total(N)	HR(95% CI)	P value
Disease volume	94		0.014
Low	57	Reference
High	37	2.94 (1.249 - 6.937)
Intial therapy	94		0.054
ADT alone	43	-
ADT + AR targeted therapy	14	-
ADT + Doc	24	-
ADT + Doc + AR targeted therapy	13	-
t.TRPC	94		0.006
None	53	Reference
1 altered gene	29	4.171 (1.589 - 10.947)	0.004
≥2 altered genes	12	4.160 (1.408 - 12.290)	0.01
ADT: Androgen Deprivation Therapy; AR: Androgen Receptor; Doc: Docetaxel; ctDNA: Circulating Tumor DNA; t.TRPC: tissue-based TRPC Model.
